# Supplementary material for: Oxygenated VOC Detection Using SnO2 Nanoparticles with Uniformly Dispersed Bi2O3
Source: Nanomaterials (Basel). 2024 Dec 18;14(24):2032. doi: 10.3390/nano14242032 (PMC11678746; doi:10.3390/nano14242032)
Supplement: Supplementary file 1 [file nanomaterials-14-02032-s001.zip]

Archive with 1 entries (1 files):
- nanomaterials-3371463-supplementary.pdf
